# Supplementary material for: A Study of Dielectrophoresis-Based Liquid Metal Droplet Control Microfluidic Device
Source: Micromachines (Basel). 2021 Mar 23;12(3):340. doi: 10.3390/mi12030340 (PMC8004963; doi:10.3390/mi12030340)
Supplement: Supplementary file 1 [file micromachines-12-00340-s001.zip]

Archive with 1 entries (1 files):
- micromachines-1122067-supplementary.mp4
